# Supplementary material for: Dynamic Plasmonic Coupling in Gold Nanosphere Oligomers: Mechanically Tuned Red and Blue Shifts for SERS/SEF
Source: Biosensors (Basel). 2025 Mar 13;15(3):181. doi: 10.3390/bios15030181 (PMC11940356; doi:10.3390/bios15030181)
Supplement: Supplementary file 1 [file biosensors-15-00181-s001.zip]

Archive with 1 entries (1 files):
- biosensors-3411481-supplementary.pdf
